# Supplementary material for: BMP4 upregulates glycogen synthesis through the SMAD/SLC2A1 (GLUT1) signaling axis in hepatocellular carcinoma (HCC) cells
Source: Cancer Metab. 2023 Jul 13;11:9. doi: 10.1186/s40170-023-00310-6 (PMC10339511; doi:10.1186/s40170-023-00310-6)
Supplement: Supplementary file 1 — Additional file 1: Table S1. BMP4 and SLC2A1 IHC score results. Table S2. List of TqPCR primers. Table S3. List of PCR primers for ChIP assay. [file 40170_2023_310_MOESM1_ESM.zip › Table S2.xlsx]

## Sheet: Sheet1
Table S2. List of TqPCR primers
Gene	Forward primer	Reverse Primer	Accession No.
Human GAPDH	ACCCAGAAGACTGTGGATGG	CACATTGGGGGTAGGAACAC	NM_008084
Human SLC2A1	CCAGCAGCTGTCTGGCAT	CGACAGTGAAGGCCGTGT	NM_006516.3
Human SLC2A2	CTCAGGGGAGCACTTGGC	AAGGATGGCTCGCACACC	NM_000340.2
Human SLC2A3	GCTTTGGCAGGCGCAATT	AACCTGTGCAGAGTCCGC	NM_006931.3
Human SLC2A4	CCTGGCCCCATTCCTTGG	CAGCAGGAGGACCGCAAA	NM_001042.3
Human GYS1	GGACCCAGGTGGAACTGC	GCACGACACAGGCAGAGT	NM_001161587.2
Human GBE1	TTGAAGCCCTACGCCGTG	AGCACATCTGTGGACGCC	NM_000158.4
Human UGP2	TCTGGGTGCCACAGTGGA	GTGAGTGTCCCGCCCTTT	NM_001001521.2
Human PYGM	AACCATGACCCGGCAGTG	CCCGTCCATGGTGCCAAT	NM_001164716.1
Human SMAD1	TGTGTCACCATTCCCCGC	GGCTCTGAAGATCGGGCC	NM_001003688.1
Human SMAD5	AGCAGCTGCAGCCTCAAA	CCAACATGGGGTGCTGGT	NM_001001419.3
Human SMAD8	CCTGTGCTCGTGCCAAGA	CACGGAGGCTGCTGGAAA	NM_001127217.3
