# Supplementary material for: BMP4 upregulates glycogen synthesis through the SMAD/SLC2A1 (GLUT1) signaling axis in hepatocellular carcinoma (HCC) cells
Source: Cancer Metab. 2023 Jul 13;11:9. doi: 10.1186/s40170-023-00310-6 (PMC10339511; doi:10.1186/s40170-023-00310-6)
Supplement: Supplementary file 1 — Additional file 1: Table S1. BMP4 and SLC2A1 IHC score results. Table S2. List of TqPCR primers. Table S3. List of PCR primers for ChIP assay. [file 40170_2023_310_MOESM1_ESM.zip › Table S3.xlsx]

## Sheet: Sheet1
Table S3. List of PCR primers for ChIP assay
Seqeunce	Forward primer	Reverse primer
PCR Frag-1 of SLC2A1	CTGGTGCCATGAAGAAGGACCGTG	CAAGGCTTCAATTCCTGTGGTCTC
PCR Frag-2 of SLC2A1	GGATCACGAGGTCAAGAGTTCAAGA	CATTAAGGACATGATAGACCTCG
PCR Frag-3 of SLC2A1	GAGAACGAGCCGATCGGCAGCC	GCCATTGGCTGGCGACGCCGGTG
PCR Frag-4 of SLC2A1	GCAGGAGACCAAACGACGGGGGTC	CAGCGCTGCGCTGGTGGCTCTGG
